# Supplementary material for: A Rapid Fluorescence Sensor for the Direct Quantification of Rongalite in Foodstuffs
Source: Foods. 2022 Sep 1;11(17):2650. doi: 10.3390/foods11172650 (PMC9455777; doi:10.3390/foods11172650)
Supplement: Supplementary file 1 [file foods-11-02650-s001.zip]

Archive with 1 entries (1 files):
- foods-1871884-supplementary.pdf
